# Supplementary material for: Arthrocnemum Moq.: Unlocking Opportunities for Biosaline Agriculture and Improved Human Nutrition
Source: Plants (Basel). 2024 Feb 9;13(4):496. doi: 10.3390/plants13040496 (PMC10892625; doi:10.3390/plants13040496)
Supplement: Supplementary file 1 [file plants-13-00496-s001.zip]

Archive with 1 entries (1 files):
- plants-2810169-supplementary.pdf
